# Supplementary material for: Dietary Iron, Anemia Markers, Cognition, and Quality of Life in Older Community-Dwelling Subjects at High Cardiovascular Risk
Source: Nutrients. 2023 Oct 19;15(20):4440. doi: 10.3390/nu15204440 (PMC10610130; doi:10.3390/nu15204440)
Supplement: Supplementary file 1 [file nutrients-15-04440-s001.zip]

Archive with 2 entries (2 files):
- nutrients-2567937-supplementary/Supplementary Materials File S1.pdf
- nutrients-2567937-supplementary/Supplementary Materials File S2.pdf
